# Supplementary material for: Activity of Liquid and Volatile Fractions of Essential Oils against Biofilm Formed by Selected Reference Strains on Polystyrene and Hydroxyapatite Surfaces
Source: Pathogens. 2021 Apr 23;10(5):515. doi: 10.3390/pathogens10050515 (PMC8145098; doi:10.3390/pathogens10050515)
Supplement: Supplementary file 1 [file pathogens-10-00515-s001.zip]

Archive with 1 entries (1 files):
- pathogens-1176256-SI.pdf
